# Supplementary material for: Gamma-Aminobutyrate Transaminase Protects against Lipid Overload-Triggered Cardiac Injury in Mice
Source: Int J Mol Sci. 2022 Feb 16;23(4):2182. doi: 10.3390/ijms23042182 (PMC8874535; doi:10.3390/ijms23042182)
Supplement: Supplementary file 1 [file ijms-23-02182-s001.zip]

Archive with 1 entries (1 files):
- ijms-1582490-supplementary.pdf
